# Supplementary material for: Development of a CNS-permeable reactivator for nerve agent exposure: an iterative, multi-disciplinary approach
Source: Sci Rep. 2021 Jul 30;11:15567. doi: 10.1038/s41598-021-94963-2 (PMC8324913; doi:10.1038/s41598-021-94963-2)
Supplement: Supplementary file 3 — Supplementary Information 3. [file 41598_2021_94963_MOESM3_ESM.xlsx]

## Sheet: Sheet1
Supporting information
Development of a CNS-permeable Reactivator for Nerve Agent Exposure: An Iterative, Multi-Disciplinary Approach
		Brian J. Benniona, Michael ­A. Malfattia, Nicholas A. Bea, Heather A. Enrighta, Saphon Hokb,c, C. Linn Cadieuxd, Timothy S. Carpentera, Victoria Laoa, Edward A. Kuhna, M. Windy. McNerneya, Felice C. Lightstonea, Tuan H. Nguyene, Carlos A. Valdezb,c,*
S1 SMILES String Table			PAMPA Peff (cm/s)		Fraction reactivated (t = 30 min)		HCMEC Peff (cm/s)		MDR1 (net flux ratio)
Compound name	SMILES string	Structure	mean	standard deviation	mean	standard deviation	mean	standard deviation	mean	standard deviation
1, LLNL-02	O=C(N[C@@H](C)CN1CC(C=CC=C2)=C2CCC1)/C([H])=N/O		3.73e-06	1.309e-06	0.104143	0.0339932	3.902e-05	1.357e-05	5.306	1.319
Diazepam	CN(C(C=CC(Cl)=C1)=C1C(C2=CC=CC=C2)=NC3)C3=ON(C(C=CC(Cl)=C1)=C1C(C2=CC=CC=C2)=NC3)C3=O		3.94e-06	1.09e-06	NA	NA	8.441e-05	2.613e-05
2-PAM	[H]/C(C1=[N+](C)C=CC=C1)=N\O		1.37e-08	1.67e-08	0.903472	0.234402	1.032e-05	1.661e-06	1.305	0.1288
RS194B	O=C(/C([H])=N/O)NCCN1CCCCCC1		2.15e-07	8.88e-08	0.452042	0.122118	2.593e-05	1.424e-05	0.7247	0.1765
RS191E	O=C(/C([H])=N/O)NCCCN1CCCCC1		3.03e-07	1.49e-07	0.0447932	0.0125962	5.353e-06	2.147e-06	0.5082	0.1541
RS-157B	O=C(/C([H])=N/O)NCCN		1.05e-07	6.18e-08	0.0326534	0.0114877	8.089e-06	3.347e-06	0.3962	0.07363
RS69C	O=C(/C([H])=N/O)NCCN1CCOCC1		1.05e-07	7.15e-08	0.0356202	0.0255081	2.49e-05	1.361e-06
RS41A	O=C(/C([H])=N/O)NCCN1CCCC1		2.93e-07	1.57e-07	0.143604	0.0414979	3.141e-05	2.243e-05	0.458	0.1294
RS41B	O=C(/C([H])=N/O)NCCN(C)C		1.01e-07	5.4e-08	0.0487738	0.00862385	1.788e-05	6.759e-06	0.3555	0.08438
7	O=C(OC(C)(C)C)NCCNC(/C([H])=N/O)=O		2.94e-07	1.02e-07	0.0536076	0.00742716	5.114e-05	2.641e-05
8	O=C(/C([H])=N/O)N[C@H]1CCN(C(OC(C)(C)C)=O)C1		1.57e-06	5.21e-07	0.0108239	0.0125452	3.165e-05	7.42e-06	8.897	1.271
9	O=C(/C([H])=N/O)NC1CN(C1)C(OC(C)(C)C)=O		1.24e-06	4.26e-07	0.0256212	0.0162493	3.229e-05	1.627e-05	1.253	0.6011
10	O=C(/C([H])=N/O)NC1CN(C(OC(C)(C)C)=O)CCC1		3.18e-06	1.464e-06	0.0249585	0.012446	7.531e-05	3.171e-05	3.779	0.4683
11	O=C(/C([H])=N/O)NCCCC		6.05e-06	3.49e-07	0.0565588	0.00701403	6.647e-05	1.125e-05	1.136	0.2254
12	O=C(/C([H])=N/O)NC1CCCC1		3.95e-06	2.64e-06	-0.0066269	0.00896743	6.045e-05	8.355e-06	0.9729	0.1426
13	O=C(/C([H])=N/O)NCC1=CC=CC=C1		1.47e-06	8.03e-07	0.0104277	0.0142293	5.486e-05	2.68e-05
14	O=C(/C([H])=N/O)N1CCCN(C(/C([H])=N/O)=O)CC1		1.59e-07	5.05e-08	0.0568537	0.0172277	3.668e-05	1.375e-05
15	O=C(/C([H])=N/O)NC1CC1		1.39e-06	2.08e-07	0.0476501	0.0232911
16	O=C(/C([H])=N/O)NC1CCC1		2.86e-06	1.236e-06	0.0368173	0.00984653
17	O=C(N1CCC(NC(OC(C)(C)C)=O)C1)/C([H])=N/O		0*	0*	-0.0112225	0.0124343	1.945e-05	1.552e-06
18	O=C(/C([H])=N/O)N1CCN(CCC2=CC=CS2)CC1		4.38e-06	1.848e-06	-0.0178926	0.00600904	5.126e-05	1.877e-05
19	O=C(/C([H])=N/O)N1CCN(CC2=CC=C(Cl)C=C2)CC1		4.67e-06	9.99e-07	-0.00254377	0.00659972	5.68e-05	1.403e-05	0.6354	0.1818
20	O=C(/C([H])=N/O)N1CCN(CC2CCCC2)CC1		3.37e-06	5.96e-07	0.0022445	0.00777902	7.238e-05	2.065e-05	0.7511	0.3264
21	O=C(/C([H])=N/O)N1CCN(CC2=CC(Cl)=CC=C2)CC1		2.94e-06	2.851e-06	-0.008978	0.00592518	0	0	1.12	0.2222
22	O=C(/C([H])=N/O)N1CCN(CC(C)C)CC1		1.88e-06	1.119e-06	0.00837947	0.00696291			1.265	0.4871
23	O=C(NC(C)CN1CCCCCC1)/C([H])=N/O		1.92e-07	3.73e-08	0.232099	0.148065	4.434e-05	1.006e-05
24	O=C(NC(C)CN(C)C)/C([H])=N/O		0*	0*	0.0918743	0.0268928	1.095e-05	3.749e-06
25	O=C(NC(C)CN(CC)CC)/C([H])=N/O		1.96e-08	2.7e-08	0.0554008	0.0145974	4.546e-05	2.969e-06
26	O=C(NC(CC)CN1CCCC1)/C([H])=N/O		5.53e-08	1.53e-08	0.0237521	0.0108183	5.856e-05	3.168e-05
27	O=C(NC(C)CN1CCCCC1)/C([H])=N/O		1.58e-07	1.48e-07	0.0505074	0.0214236	1.106e-05	9.748e-06
28	O=C(NC(C)CN1CCC(C)CC1)/C([H])=N/O		3.19e-07	9.09e-08	0.0892122	0.0448037	4.262e-05	1.5e-05
29	O=C(N1CCN(C)CCC1)/C([H])=N/O		0*	0*	0.0362884	0.0178067	7.359e-05	1.241e-05
30	O=C(N1CCC(N2CCCCC2)CC1)/C([H])=N/O		0*	0*	0.008978	0.00604489	5.672e-05	2.691e-05
31	O=C(N1CCC(N(C)C)C1)/C([H])=N/O		0*	0*	0.0085291	0.00776365	4.798e-05	3.019e-05
35	O=C(N[C@@H](C)CN1CCC(C=CC=C2)=C2CC1)/C([H])=N/O		2.68e-06	8.21e-07	0.0323578	0.0377136
